# Supplementary material for: A Comprehensive Mixed Methods Approach for Studying the Quality of Life of Colombian Periodontists
Source: Int J Environ Res Public Health. 2022 Dec 1;19(23):16102. doi: 10.3390/ijerph192316102 (PMC9736974; doi:10.3390/ijerph192316102)
Supplement: Supplementary file 1 [file ijerph-19-16102-s001.zip]

Archive with 1 entries (1 files):
- ijerph-2029866-supplementary.pdf
